# Supplementary material for: Comparing the accuracy of PCR-capillary electrophoresis and cuticle microhistological analysis for assessing diet composition in ungulates: A case study with Pyrenean chamois
Source: PLoS One. 2019 May 22;14(5):e0216345. doi: 10.1371/journal.pone.0216345 (PMC6530829; doi:10.1371/journal.pone.0216345)
Supplement: S1 Dataset — (XLSX) [file pone.0216345.s001.xlsx]

## Sheet: Raw data
Sample	Date	Method	Species Richness	Festuca spp.	Calluna vulgaris	Avenula pratensis	Juniperus oxycedrus	Nardus stricta	Pinus uncinata	Cruciata glabra	Carex spp.	Rubus spp.	Trifolium spp.	Cytisus scoparius	Hieracium pilosella	Teucrium scorodonia	Lotus corniculatus	Poa spp.	Verbascum spp.
1	2016-01-25	CMA	9	1	1	1	0	1	1	0	1	1	1	0	0	1	0	0	1
2	2016-01-25	CMA	9	1	1	1	1	1	1	1	1	1	0	0	0	0	0	0	0
3	2016-01-25	CMA	8	1	1	1	0	1	1	0	0	1	1	1	0	0	0	0	0
4	2016-01-25	CMA	9	1	1	1	1	1	0	0	0	1	1	1	1	0	0	0	0
1	2016-02-01	CMA	10	1	1	1	0	0	1	0	1	1	0	1	0	1	1	1	0
2	2016-02-01	CMA	10	1	1	1	0	1	1	1	1	1	0	0	1	1	0	0	0
3	2016-02-01	CMA	8	1	1	1	0	0	1	0	1	1	1	1	0	0	0	0	0
4	2016-02-01	CMA	7	1	1	1	0	1	1	0	0	1	1	0	0	0	0	0	0
1	2016-02-08	CMA	8	1	1	1	0	0	1	0	1	1	1	0	0	1	0	0	0
2	2016-02-08	CMA	9	1	1	1	0	1	1	1	1	1	1	0	0	0	0	0	0
3	2016-02-08	CMA	8	1	1	1	1	1	0	0	0	1	1	1	0	0	0	0	0
4	2016-02-08	CMA	10	1	1	1	0	1	1	0	1	1	1	1	0	1	0	0	0
1	2016-02-15	CMA	9	1	1	1	1	1	0	0	1	1	1	0	0	1	0	0	0
2	2016-02-15	CMA	8	1	1	1	0	1	0	0	1	1	1	0	1	0	0	0	0
3	2016-02-15	CMA	7	1	1	1	0	1	0	0	0	1	1	1	0	0	0	0	1
4	2016-02-15	CMA	8	1	1	1	0	0	0	0	1	1	1	1	0	1	0	0	0
1	2016-01-25	PCR-CE	10
2	2016-01-25	PCR-CE	12
3	2016-01-25	PCR-CE	13
4	2016-01-25	PCR-CE	9
1	2016-02-01	PCR-CE	3
2	2016-02-01	PCR-CE	4
3	2016-02-01	PCR-CE	5
4	2016-02-01	PCR-CE	5
1	2016-02-08	PCR-CE	1
2	2016-02-08	PCR-CE	1
3	2016-02-08	PCR-CE	2
4	2016-02-08	PCR-CE	0
1	2016-02-15	PCR-CE	0
2	2016-02-15	PCR-CE	0
3	2016-02-15	PCR-CE	0
4	2016-02-15	PCR-CE	0
CMA	Cuticle microhistological analysis
PCR-CE	PCR-capillary electrophoresis
